# Supplementary material for: Structure-Guided Design of N-Methylpropargylamino-Quinazoline Derivatives as Multipotent Agents for the Treatment of Alzheimer’s Disease
Source: Int J Mol Sci. 2023 May 23;24(11):9124. doi: 10.3390/ijms24119124 (PMC10252614; doi:10.3390/ijms24119124)
Supplement: Supplementary file 1 [file ijms-24-09124-s001.zip]

Archive with 1 entries (1 files):
- ijms-2414042-supplementary.pdf
